# Supplementary material for: Phytoremediation Potential of Native Plant Species in Mine Soils Polluted by Metal(loid)s and Rare Earth Elements
Source: Plants (Basel). 2023 Mar 7;12(6):1219. doi: 10.3390/plants12061219 (PMC10058974; doi:10.3390/plants12061219)
Supplement: Supplementary file 1 [file plants-12-01219-s001.zip]

Archive with 1 entries (1 files):
- plants-2243498-supplementary.pdf
